# Supplementary material for: MGST1 drives lymph node metastasis in papillary thyroid carcinoma via mitochondrial metabolic reprogramming and immune suppression
Source: Front Immunol. 2026 Jun 4;17:1848083. doi: 10.3389/fimmu.2026.1848083 (PMC13275704; doi:10.3389/fimmu.2026.1848083)
Supplement: Supplementary file 8 [file Table2.xlsx]

## Sheet: Sheet1
住院号/标签	sex	age	HT	LNM	BRAF	T stage	N stage	M stage	TNM stage
842451	female	62	0	0	0	T2	N1a	M0	II
MR3	male	42	0	1	NA	T1a	N1a	M0	II
1692426	female	45	0	0	NA	T3a	N0	M0	II
1692426	female	45	0	0	NA	T3a	N0	M0	II
1668986	female	44	0	1	1	T1a	N0	M0	I
857831	male	66	1	0	NA	T1a	N1a	M0	II
MR30	female	59	0	0	NA	T1a	N1a	M0	II
1186711	female	46	0	0	1	T1a	N1a	M0	II
1531536	female	67	1	0	NA	T1b	N1a	M0	II
MCFengChangMei	female	61	0	0	1	T1b	N0	M0	I
1687329	female	62	0	0	NA	T1a	N0	M0	I
1666449	female	43	0	0	0	T3a	N0	M0	II
MR37	female	27	0	0	0	T1b	N1a	M0	II
1701770	female	65	0	0	1	T1a	N0	M0	I
880574	male	32	0	1	1	T1a	N1a	M0	II
1689569	female	47	0	0	1	T1a	N0	M0	I
637208	female	39	1	0	1	T1a	N0	M0	I
1546001	male	36	1	0	1	T1a	N1a	M0	II
1395751	female	62	0	0	1	T2	N0	M0	I
1666065	female	65	0	0	1	T1a	N0	M0	I
1693244	female	24	0	0	0	T2	N1a	M0	II
SC1738617	female	55	0	0	1	T1b	N0	M0	I
1315789	female	49	0	1	1	T1b	N1b	M0	II
1668976	male	45	0	0	1	T1a	N0	M0	I
MR5	female	39	0	1	NA	T1a	N1a	M0	II
1691915	female	60	0	1	1	T1a	N1b	M0	II
1530552	female	47	1	0	1	T1a	N1a	M0	II
1663893	female	57	0	1	1	T2	N1b	M0	II
SC894274	female	54	0	0	1	T1a	N0	M0	I
1701248	female	38	0	1	1	T1a	N1a	M0	II
MR28	female	55	0	1	1	T1b	N1a	M0	II
1696257	female	33	0	1	1	T1a	N1b	M0	II
MR39	female	56	0	0	1	T1a	N1a	M0	II
1668803	female	35	0	1	1	T1b	N1b	M0	II
SC1740204	male	28	0	1	1	T1a	N1b	M0	II
1692277	female	40	0	0	1	T1a	N0	M0	I
1659333	female	42	1	0	1	T1b	N0	M0	I
1662053	male	36	1	1	1	T1b	N1b	M0	II
1388268	female	69	0	0	1	T1a	N1a	M0	II
1692382	female	54	0	0	1	T1a	N0	M0	I
1531622	female	32	0	0	0	T1a	N1a	M0	II
MR10	female	48	1	1	NA	T1b	N1a	M0	II
1604118	male	49	0	0	NA	T3a	N0	M0	II
1604118	male	49	0	0	NA	T3a	N0	M0	II
1660752	female	56	0	0	1	T1a	N0	M0	I
1531579	female	35	0	0	1	T1a	N1a	M0	II
1353888	female	36	1	1	0	T1b	N1a	M0	II
MR21	male	40	0	1	NA	T3a	N1a	M0	II
1658954	female	52	0	0	NA	T1b	N0	M0	I
1694267	female	29	0	0	NA	T1a	N1a	M0	II
1686956	female	56	0	1	NA	T1b	N1b	M0	II
SC1739154	male	18	0	1	1	T2	N1b	M0	II
1547959	male	32	1	0	1	T1a	N1a	M0	II
1692310	female	63	0	0	1	T1a	N0	M0	I
1529645	female	50	0	0	1	T1a	N1a	M0	II
1692258	female	60	0	0	1	T1b	N0	M0	I
1698382	female	37	0	0	NA	T1a	N0	M0	I
MR40	female	68	0	0	1	T1b	N1a	M0	II
1659661	female	44	0	1	1	T1a	N1a	M0	II
1699679	female	25	0	1	1	T1b	N1a	M0	II
MR44	male	49	0	0	1	T1a	N1a	M0	II
MR20	female	64	0	1	NA	T1a	N1a	M0	II
1531512	male	35	0	0	1	T1b	N1a	M0	II
1571836	female	25	0	1	1	T1b	N1b	M0	II
1688651	female	57	0	0	NA	T1b	N0	M0	I
1179320	female	49	0	0	1	T1a	N1a	M0	II
1705399	female	32	0	0	1	T1a	N0	M0	I
882317	female	38	0	0	1	T1b	N1a	M0	II
MR32	male	35	0	0	1	T1a	N1a	M0	II
MR27	male	46	0	1	1	T1a	N1a	M0	II
1257546	female	60	0	1	1	T1a	N1a	M0	II
1371167	female	54	0	1	0	T1a	N1b	M0	II
1543362	female	39	1	0	1	T1a	N1a	M0	II
1711781	female	37	0	0	1	T1a	N0	M0	I
1693449	female	33	0	1	1	T1b	N1b	M0	II
1665251	male	56	0	1	1	T1a	N1b	M0	II
MR15	female	63	0	1	NA	T1a	N1a	M0	II
1549114	female	36	0	1	NA	T1a	N1a	M0	II
MR26	female	33	0	1	1	T1b	N1a	M0	II
SC1743970	female	66	0	0	1	T1b	N0	M0	I
1548653	female	22	0	1	1	T1b	N1a	M0	II
1695681	male	31	0	1	1	T1b	N1b	M0	II
MR14	female	30	0	1	NA	T1a	N1a	M0	II
MR9	female	38	0	1	NA	T1a	N1a	M0	II
1695876	female	54	0	0	1	T1b	N0	M0	I
1688604	female	24	0	0	NA	T1b	N0	M0	I
1699681	female	60	0	1	1	T1a	N1b	M0	II
1670364	male	45	0	0	1	T1b	N1b	M0	II
1668984	female	34	0	0	NA	T1a	N0	M0	I
1663076	female	50	0	0	1	T1a	N0	M0	I
1706755	male	45	0	1	NA	T1b	N1a	M0	II
1681885	female	74	0	0	NA	T1b	N0	M0	I
1546681	male	55	0	0	0	T1a	N1a	M0	II
1664842	female	47	0	1	1	T1b	N1a	M0	II
1690185	female	56	0	1	NA	T2	N1b	M0	II
1707450	female	60	0	0	1	T1b	N0	M0	I
1695524	female	46	0	1	NA	T2	N1b	M0	II
SC1385674	female	29	0	1	1	T1b	N1a	M0	II
1693862	female	57	1	1	0	T1b	N1b	M0	II
MR16	male	51	0	0	1	T1b	N1a	M0	II
SC1182573	male	58	0	0	1	T1b	N0	M0	I
1306834	male	53	0	0	1	T1b	N0	M0	I
MR7	female	43	0	1	NA	T1a	N1a	M0	II
1669034	male	50	0	1	1	T2	N1a	M0	II
MR23	male	34	0	1	1	T1a	N1a	M0	II
1312254	female	48	0	0	1	T1a	N0	M0	I
1696391	male	57	0	0	1	T1b	N0	M0	I
MR13	male	51	0	1	NA	T1a	N1a	M0	II
MR4	male	47	0	1	NA	T1b	N1a	M0	II
1697654	female	48	0	1	1	T1b	N1a	M0	II
MR42	male	48	0	0	1	T1a	N1a	M0	II
MR33	female	46	0	0	1	T1a	N1a	M0	II
1709247	female	30	0	1	1	T1b	N1a	M0	II
1666106	female	60	1	1	1	T1b	N1b	M0	II
1660223	female	52	0	1	1	T1b	N1b	M0	II
MR36	male	37	1	0	1	T1b	N1a	M0	II
1537218	female	68	0	0	1	T1a	N1a	M0	II
MR18	female	72	0	0	NA	T1a	N1a	M0	II
SC1739802	female	46	0	1	1	T1a	N1b	M0	II
1666452	male	29	0	0	1	T1a	N0	M0	I
1702299	male	57	0	1	1	T1b	N1a	M0	II
1659952	male	33	0	1	1	T3a	N1b	M0	II
MR17	male	29	0	0	NA	T1a	N1a	M0	II
MR45	female	56	0	0	1	T1b	N1a	M0	II
MR25	female	63	0	1	1	T1b	N1a	M0	II
SC1738235	female	64	0	1	1	T2	N1a	M0	II
1538856	female	54	0	0	1	T1b	N1a	M0	II
MR8	female	50	0	1	NA	T1a	N1a	M0	II
MR35	female	40	0	0	0	T1b	N1a	M0	II
1542206	male	25	0	0	1	T1a	N1a	M0	II
MR2	female	49	0	1	1	T1b	N1a	M0	II
1687455	female	20	0	1	NA	T1b	N1b	M0	II
MR11	female	47	0	1	NA	T1b	N1a	M0	II
MR31	female	51	0	0	1	T1a	N1a	M0	II
MR29	female	30	0	1	1	T1b	N1a	M0	II
1701469	female	76	0	1	1	T1b	N1a	M0	II
1690644	female	45	0	1	1	T1a	N1a	M0	II
SC1716921	female	50	0	1	1	T2	N1a	M0	II
1688402	female	57	0	0	NA	T2	N0	M0	I
1538820	male	41	0	1	1	T1b	N1a	M0	II
SC1300074	male	34	0	1	1	T1b	N1b	M0	II
1543930	female	49	1	0	1	T1a	N1a	M0	II
MR38	female	49	0	0	1	T1b	N1a	M0	II
1547890	male	48	0	0	1	T1a	N1a	M0	II
SC1737604	male	31	0	1	0	T1a	N1a	M0	II
1499886	female	47	0	1	1	T1b	N1b	M0	II
1703638	female	20	0	1	1	T1a	N1b	M0	II
1666874	female	20	0	1	1	T2	N1a	M0	II
SC1738474	female	45	0	1	1	T1b	N1b	M0	II
SC1740982	female	35	0	1	1	T3a	N1b	M0	II
MR34	female	44	0	0	1	T1b	N1a	M0	II
1360938	male	56	0	1	1	T1b	N1b	M0	II
1666972	female	71	0	0	1	T2	N0	M0	I
1660392	female	31	0	1	1	T1b	N1b	M0	II
MR22	female	29	0	1	NA	T1b	N1a	M0	II
