# Supplementary material for: MGST1 drives lymph node metastasis in papillary thyroid carcinoma via mitochondrial metabolic reprogramming and immune suppression
Source: Front Immunol. 2026 Jun 4;17:1848083. doi: 10.3389/fimmu.2026.1848083 (PMC13275704; doi:10.3389/fimmu.2026.1848083)
Supplement: Supplementary file 10 [file Table4.xlsx]

## Sheet: Sheet3
sample	age	sex	BRAF status	T stage	N stage	M stage	TNM stage
1281995	49	female	Yes	T1a	N1b	M0	II
1411753	55	male	Yes	T1b	N1b	M0	II
1253638	37	female	NA	T2	N1b	M0	II
1370585	25	male	Yes	T1b	N1b	M0	II
1292042	47	female	NA	T1b	N1b	M0	II
1418978	36	male	Yes	T1a	N1b	M0	II
1272253	51	female	NA	T1b	N1b	M0	II
1412603	63	female	Yes	T1b	N1a	M0	II
1360052	36	female	Yes	T1b	N1b	M0	II
1417564	34	female	Yes	T1a	N0	M0	I
1404580	54	female	NA	T1b	N0	M0	I
1295762	45	male	NA	T2	N1b	M0	II
1353199	38	male	Yes	T1a	N1b	M0	II
1364219	35	female	No	T1b	N1b	M0	II
1402293	50	female	Yes	T1a	N1b	M0	II
1345729	28	female	Yes	T1a	N1b	M0	II
1326980	51	male	Yes	T1b	N1b	M0	II
1421725	33	female	No	T1b	N1b	M0	II
1356177	47	female	No	T2	N1b	M0	II
1329390	47	female	Yes	T1b	N1b	M0	II
1153453	53	male	Yes	T1a	N1b	M0	II
1291231	44	female	Yes	T1a	N0	M0	I
1272241	41	female	NA	T1b	N0	M0	I
1391191	49	female	Yes	T1b	N0	M0	I
1359874	44	female	No	T1a	N0	M0	I
1401189	36	female	NA	T1b	N0	M0	I
1338955	54	female	Yes	T1b	N0	M0	I
1411427	26	female	Yes	T1a	N1b	M0	II
1331954	52	female	Yes	T1a	N0	M0	I
1375934	25	male	Yes	T1b	N1b	M0	II
1412613	33	female	NA	T1b	N0	M0	I
1318404	23	male	Yes	T1b	N0	M0	I
1342937	46	female	Yes	T2	N1b	M0	II
1401703	42	female	Yes	T1b	N0	M0	I
1152603	52	female	Yes	T1b	N1b	M0	II
1411217	39	female	NA	T1a	N0	M0	I
1348236	38	female	NA	T1b	N1b	M0	II
1426566	63	female	No	T1b	N0	M0	I
1414100	26	female	NA	T1a	N0	M0	I
1368574	64	female	Yes	T1a	N0	M0	I
1376519	53	female	Yes	T1b	N1a	M0	II
1382636	33	female	Yes	T1b	N1b	M0	II
1350077	42	female	Yes	T1b	N1b	M0	II
1365657	53	female	Yes	T1a	N0	M0	I
1385097	38	female	Yes	T1b	N0	M0	I
1341742	49	female	Yes	T1a	N0	M0	I
1397219	53	male	NA	T1a	N0	M0	I
1309208	54	female	No	T1b	N0	M0	I
1392926	55	female	Yes	T1a	N1b	M0	II
1385076	49	male	Yes	T1a	N1b	M0	II
1372096	24	female	No	T1a	N0	M0	I
1316314	53	male	Yes	T1b	N1b	M0	II
1344535	31	female	Yes	T2	N1b	M0	II
1374256	62	male	NA	T2	N1b	M0	II
1267375	28	male	NA	T2	N1b	M0	II
1317299	46	female	Yes	T1a	N0	M0	I
1335945	35	female	NA	T2	N1b	M0	II
1320021	29	female	Yes	T1b	N0	M0	I
1365307	32	female	NA	T2	N1b	M0	II
1335161	31	female	NA	T1a	N1b	M0	II
1295541	50	female	Yes	T1a	N0	M0	I
1376040	28	female	Yes	T1b	N1b	M0	II
1406830	50	female	Yes	T1b	N0	M0	I
1281991	34	female	No	T1b	N0	M0	I
1374809	30	female	Yes	T1b	N0	M0	I
1283215	26	female	Yes	T1b	N1b	M0	II
548811	62	female	Yes	T1b	N1a	M0	II
1284199	36	male	No	T1b	N1b	M0	II
1270716	43	female	NA	T2	N1a	M0	II
1267409	16	male	NA	T1b	N1b	M0	II
1363999	57	female	Yes	T1b	N0	M0	I
1430045	25	female	No	T1a	N0	M0	I
1366593	52	male	Yes	T1a	N1b	M0	II
1327632	32	female	Yes	T2	N1b	M0	II
1302325	38	male	No	T3a	N1b	M0	II
1418404	55	female	No	T1b	N1b	M0	II
1382525	25	male	Yes	T1b	N1b	M0	II
1297226	56	female	Yes	T1b	N1b	M0	II
1287396	51	male	Yes	T1a	N0	M0	I
1114006	51	female	Yes	T1a	N1b	M0	II
1179320	49	female	Yes	T1a	N1a	M0	II
1186711	46	female	Yes	T1a	N1a	M0	II
1257546	60	female	Yes	T1a	N1a	M0	II
1306834	53	male	Yes	T1b	N0	M0	I
1312254	48	female	Yes	T1a	N0	M0	I
1315789	49	female	Yes	T1b	N1b	M0	II
1353888	36	female	No	T1b	N1a	M0	II
1360938	56	male	Yes	T1b	N1b	M0	II
1368989	30	female	Yes	T1a	N0	M0	I
1371167	54	female	No	T1a	N1b	M0	II
1388268	69	female	Yes	T1a	N1a	M0	II
1395751	62	female	Yes	T2	N0	M0	I
1499886	47	female	Yes	T1b	N1b	M0	II
1523170	57	female	Yes	T1b	N1a	M0	II
1529645	50	female	Yes	T1a	N1a	M0	II
1530552	47	female	Yes	T1a	N1a	M0	II
1530809	71	female	Yes	T1b	N1a	M0	II
1531512	35	male	Yes	T1b	N1a	M0	II
1531536	67	female	NA	T1b	N1a	M0	II
1531579	35	female	Yes	T1a	N1a	M0	II
1531622	32	female	No	T1a	N1a	M0	II
1533934	46	male	Yes	T1a	N1a	M0	II
1537218	68	female	Yes	T1a	N1a	M0	II
1538820	41	male	Yes	T1b	N1a	M0	II
1538826	48	female	Yes	T1a	N1a	M0	II
1538830	30	female	Yes	T2	N1b	M0	II
1538856	54	female	Yes	T1b	N1a	M0	II
1542089	34	female	Yes	T1a	N1a	M0	II
1542206	25	male	Yes	T1a	N1a	M0	II
1543362	39	female	Yes	T1a	N1a	M0	II
1543620	41	male	Yes	T1a	N1a	M0	II
1543930	49	female	Yes	T1a	N1a	M0	II
1546001	36	male	Yes	T1a	N1a	M0	II
1546681	55	male	No	T1a	N1a	M0	II
1547890	48	male	Yes	T1a	N1a	M0	II
1547959	32	male	Yes	T1a	N1a	M0	II
1548653	22	female	Yes	T1b	N1a	M0	II
1549114	36	female	NA	T1a	N1a	M0	II
1571836	25	female	Yes	T1b	N1b	M0	II
1604118	49	male	NA	T3a	N0	M0	II
1609399	56	male	Yes	T1a	N1a	M0	II
1657209	26	female	No	T1b	N0	M0	I
1658257	39	male	Yes	T1a	N1a	M0	II
1658954	52	female	NA	T1b	N0	M0	I
1659018	33	male	Yes	T1b	N1b	M0	II
1659311	40	female	Yes	T1a	N1a	M0	II
1659333	42	female	Yes	T1b	N0	M0	I
1659661	44	female	Yes	T1a	N1a	M0	II
1659952	33	male	Yes	T3a	N1b	M0	II
1659984	44	female	No	T1a	N1a	M0	II
1660223	52	female	Yes	T1b	N1b	M0	II
1660392	31	female	Yes	T1b	N1b	M0	II
1660427	48	female	Yes	T2	N1b	M0	II
1660752	56	female	Yes	T1a	N0	M0	I
1662053	36	male	Yes	T1b	N1b	M0	II
1662281	42	female	Yes	T1a	N1a	M0	II
1662861	24	male	Yes	T1a	N1a	M0	II
1663076	50	female	Yes	T1a	N0	M0	I
1663893	57	female	Yes	T2	N1b	M0	II
1664412	45	female	Yes	T1b	N1a	M0	II
1664842	47	female	Yes	T1b	N1a	M0	II
1665041	66	female	Yes	T1a	N1a	M0	II
1665251	56	male	Yes	T1a	N1b	M0	II
1666065	65	female	Yes	T1a	N0	M0	I
1666089	36	female	No	T1a	N1b	M0	II
1666106	60	female	Yes	T1b	N1b	M0	II
1666449	43	female	No	T3a	N0	M0	II
1666452	29	male	Yes	T1a	N0	M0	I
1666874	20	female	Yes	T2	N1a	M0	II
1666878	40	female	Yes	T1b	N1b	M0	II
1666972	71	female	Yes	T2	N0	M0	I
1668803	35	female	Yes	T1b	N1b	M0	II
1668976	45	male	Yes	T1a	N0	M0	I
1668984	34	female	NA	T1a	N0	M0	I
1668986	44	female	Yes	T1a	N0	M0	I
1669034	50	male	Yes	T2	N1a	M0	II
1670364	45	male	Yes	T1b	N1b	M0	II
1681885	74	female	NA	T1b	N0	M0	I
1683730	60	male	Yes	T1b	N1b	M0	II
1686956	56	female	NA	T1b	N1b	M0	II
1687044	53	female	Yes	T1a	N0	M0	I
1687329	62	female	NA	T1a	N0	M0	I
1687455	20	female	NA	T1b	N1b	M0	II
1688402	57	female	NA	T2	N0	M0	I
1688604	24	female	NA	T1b	N0	M0	I
1688651	57	female	NA	T1b	N0	M0	I
1689569	47	female	Yes	T1a	N0	M0	I
1690185	56	female	NA	T2	N1b	M0	II
1690644	45	female	Yes	T1a	N1a	M0	II
1691915	60	female	Yes	T1a	N1b	M0	II
1692258	60	female	Yes	T1b	N0	M0	I
1692277	40	female	Yes	T1a	N0	M0	I
1692310	63	female	Yes	T1a	N0	M0	I
1692345	46	female	NA	T1a	N1a	M0	II
1692382	54	female	Yes	T1a	N0	M0	I
1692426	45	female	NA	T3a	N0	M0	II
1693244	24	female	No	T2	N1a	M0	II
1693449	33	female	Yes	T1b	N1b	M0	II
1693862	57	female	No	T1b	N1b	M0	II
1694267	29	female	NA	T1a	N1a	M0	II
1695524	46	female	NA	T2	N1b	M0	II
1695681	31	male	Yes	T1b	N1b	M0	II
1695875	27	female	Yes	T1b	N1b	M0	II
1695876	54	female	Yes	T1b	N0	M0	I
1696257	33	female	Yes	T1a	N1b	M0	II
1696391	57	male	Yes	T1b	N0	M0	I
1697654	48	female	Yes	T1b	N1a	M0	II
1698382	37	female	NA	T1a	N0	M0	I
1699679	25	female	Yes	T1b	N1a	M0	II
1699681	60	female	Yes	T1a	N1b	M0	II
1701248	38	female	Yes	T1a	N1a	M0	II
1701469	76	female	Yes	T1b	N1a	M0	II
1701770	65	female	Yes	T1a	N0	M0	I
1702299	57	male	Yes	T1b	N1a	M0	II
1703638	20	female	Yes	T1a	N1b	M0	II
1703768	47	female	Yes	T1b	N0	M0	I
1705399	32	female	Yes	T1a	N0	M0	I
1706755	45	male	NA	T1b	N1a	M0	II
1707450	60	female	Yes	T1b	N0	M0	I
1709247	30	female	Yes	T1b	N1a	M0	II
1711781	37	female	Yes	T1a	N0	M0	I
1712505	51	female	Yes	T1b	N1a	M0	II
637208	39	female	Yes	T1a	N0	M0	I
842451	62	female	No	T2	N1a	M0	II
857831	66	male	NA	T1a	N1a	M0	II
880574	32	male	Yes	T1a	N1a	M0	II
882317	38	female	Yes	T1b	N1a	M0	II
MIG1	41	male	Yes	T2	N1b	M0	II
MIG2	30	female	Yes	T1a	N1a	M0	II
MIG3	49	female	No	T1a	N1a	M0	II
MIG4	32	female	Yes	T1a	N1b	M0	II
MIG5	35	female	Yes	T1b	N1a	M0	II
MCFengChangMei	61	female	Yes	T1b	N0	M0	I
MCZhangHePing	64	female	No	T3a	N0	M0	II
MR1	52	female	NA	T1a	N1a	M0	II
MR10	48	female	NA	T1b	N1a	M0	II
MR11	47	female	NA	T1b	N1a	M0	II
MR12	29	male	NA	T1b	N1a	M0	II
MR13	51	male	NA	T1a	N1a	M0	II
MR14	30	female	NA	T1a	N1a	M0	II
MR15	63	female	NA	T1a	N1a	M0	II
MR16	51	male	Yes	T1b	N1a	M0	II
MR17	29	male	NA	T1a	N1a	M0	II
MR18	72	female	NA	T1a	N1a	M0	II
MR19	47	female	NA	T1b	N1a	M0	II
MR2	49	female	Yes	T1b	N1a	M0	II
MR20	64	female	NA	T1a	N1a	M0	II
MR21	40	male	NA	T3a	N1a	M0	II
MR22	29	female	NA	T1b	N1a	M0	II
MR23	34	male	Yes	T1a	N1a	M0	II
MR24	74	female	NA	T1b	N1a	M0	II
MR25	63	female	Yes	T1b	N1a	M0	II
MR26	33	female	Yes	T1b	N1a	M0	II
MR27	46	male	Yes	T1a	N1a	M0	II
MR28	55	female	Yes	T1b	N1a	M0	II
MR29	30	female	Yes	T1b	N1a	M0	II
MR3	42	male	NA	T1a	N1a	M0	II
MR30	59	female	NA	T1a	N1a	M0	II
MR31	51	female	Yes	T1a	N1a	M0	II
MR32	35	male	Yes	T1a	N1a	M0	II
MR33	46	female	Yes	T1a	N1a	M0	II
MR34	44	female	Yes	T1b	N1a	M0	II
MR35	40	female	No	T1b	N1a	M0	II
MR36	37	male	Yes	T1b	N1a	M0	II
MR37	27	female	No	T1b	N1a	M0	II
MR38	49	female	Yes	T1b	N1a	M0	II
MR39	56	female	Yes	T1a	N1a	M0	II
MR4	47	male	NA	T1b	N1a	M0	II
MR40	68	female	Yes	T1b	N1a	M0	II
MR41	31	female	Yes	T1b	N1a	M0	II
MR42	48	male	Yes	T1a	N1a	M0	II
MR43	44	female	Yes	T1a	N1a	M0	II
MR44	49	male	Yes	T1a	N1a	M0	II
MR45	56	female	Yes	T1b	N1a	M0	II
MR5	39	female	NA	T1a	N1a	M0	II
MR6	42	female	Yes	T1a	N1a	M0	II
MR7	43	female	NA	T1a	N1a	M0	II
MR8	50	female	NA	T1a	N1a	M0	II
MR9	38	female	NA	T1a	N1a	M0	II
SC1182573	58	male	Yes	T1b	N0	M0	I
SC1300074	34	male	Yes	T1b	N1b	M0	II
SC1385674	29	female	Yes	T1b	N1a	M0	II
SC1426899	41	female	Yes	T1a	N1a	M0	II
SC1716921	50	female	Yes	T2	N1a	M0	II
SC1737604	31	male	No	T1a	N1a	M0	II
SC1738235	64	female	Yes	T2	N1a	M0	II
SC1738423	53	male	Yes	T1a	N1a	M0	II
SC1738474	45	female	Yes	T1b	N1b	M0	II
SC1738617	55	female	Yes	T1b	N0	M0	I
SC1739154	18	male	Yes	T2	N1b	M0	II
SC1739802	46	female	Yes	T1a	N1b	M0	II
SC1740204	28	male	Yes	T1a	N1b	M0	II
SC1740982	35	female	Yes	T3a	N1b	M0	II
SC1742609	47	female	Yes	T2	N1b	M0	II
SC1743970	66	female	Yes	T1b	N0	M0	I
SC894274	54	female	Yes	T1a	N0	M0	I
1713974	68	female	Yes	T1b	N0	M0	I
1714885	45	female	Yes	T1b	N1a	M0	II
1711973	28	male	Yes	T1b	N1a	M0	II
842586	39	female	No	T1b	N1b	M0	II
